# Supplementary material for: i-shaped antibody engineering enables conformational tuning of biotherapeutic receptor agonists
Source: Nat Commun. 2024 Jan 20;15:642. doi: 10.1038/s41467-024-44985-x (PMC10799922; doi:10.1038/s41467-024-44985-x)
Supplement: Supplementary file 4 — Source Data [file 41467_2024_44985_MOESM4_ESM.xlsx]

## Sheet: Figure 2
Figure 2B
	WT
Concentration (nM)	1A7		2A3		2B5		2F10		2G7		2H5		3C8		3F5		3G5		3G8
0	1.20878	1.19808	0.748801	0.780893	1.00553	1.03762	1.1232	0.919956	1.1339	0.994836	0.770196	0.812984	0.877167	1.23017	1.01623	0.994836	1.08041	1.01623	0.738104	0.64183
0.274348	0.727407	0.727407	0.802287	0.855773	0.887864	1.04832	1.09111	1.1125	0.962744	0.952047	0.79159	0.952047	1.06972	0.984139	0.984139	0.898561	1.1232	1.57248	0.738104	0.588344
0.823045	1.02693	0.812984			0.962744	0.706013	1.15529	1.23017	0.930653	1.00553	0.909259	0.909259	1.45481	1.27296	0.748801	0.962744	1.45481	1.23017	0.802287	0.481372
2.46914	0.823681	0.898561	1.00553	1.10181	0.79159	1.03762	1.26226	1.56179	0.973442	0.845076	0.952047	0.994836	1.21948	1.20878	1.09111	0.952047	1.70085	1.77573	0.64183	0.545555
7.40741	1.05902	1.09111	1.00553	1.18738	0.909259	0.695315	1.20878	1.61527	0.930653	0.877167	0.973442	0.855773	1.57248	1.59388	1.1446	1.1339	2.41756	2.36407	0.652527	0.631132
22.2222	1.19808	1.05902	1.21948	1.1339	0.845076	0.962744	1.36924	1.04832	1.04832	0.855773	1.21948	0.812984	1.08041	1.47621	0.780893	1.06972	1.98967	2.19292	0.556252	0.652527
66.6667	1.00553	0.973442	0.919956	1.1446	0.64183	0.909259	1.40133	1.26226	0.919956	0.855773	0.984139	0.802287	1.29436	1.34784	0.930653	0.759498	2.06455	2.41756	0.545555	0.695315
200	0.973442	0.973442	1.17669	1.40133	0.994836	1.03762	1.56179	1.54039	1.06972	1.1125	1.1339	1.1339	1.54039	1.519	1.1125	1.1125	3.34821	3.28403	1.00553	0.86647
	Contorsbody
Concentration (nM)	1A7		2A3		2B5		2F10		2G7		2H5		3C8		3F5		3G5		3G8
0	1.04832	1.1232	0.898561	0.86647	1.02693	0.973442	1.1339	1.08041	1.06972	1.08041	0.887864	1.03762	0.984139	0.94135	0.930653	1.04832	1.03762	0.898561	0.759498	0.770196
0.274348	1.06972	0.887864	0.94135	1.05902	0.994836	0.952047	0.973442	1.09111	1.05902	1.25157	0.877167	0.984139	0.952047	1.24087	0.898561	0.898561	1.01623	1.01623	0.695315	0.663224
0.823045	0.984139	0.898561	0.887864	0.962744	0.930653	0.919956	1.1339	1.31575	0.984139	0.909259	0.845076	1.09111	1.1232	1.09111	0.909259	1.09111	0.877167	1.25157	0.673921	0.823681
2.46914	0.748801	0.834378	0.855773	1.00553	0.812984	1.04832	1.48691	1.47621	0.855773	0.898561	0.855773	0.984139	1.08041	1.41203	0.919956	1.00553	1.20878	0.973442	0.94135	0.780893
7.40741	0.855773	0.898561	1.02693	0.994836	0.930653	1.31575	1.45481	1.52969	1.00553	0.962744	0.962744	1.09111	0.994836	1.27296	0.994836	1.19808	0.845076	0.909259	0.780893	0.802287
22.2222	0.706013	0.855773	1.09111	0.952047	0.802287	1.17669	1.45481	1.519	0.79159	1.08041	0.919956	0.834378	0.887864	1.19808	1.02693	1.04832	0.973442	0.962744	0.673921	0.919956
66.6667	0.930653	0.706013	0.909259	1.03762	1.08041	1.1339	1.1339	1.18738	0.812984	1.31575	0.887864	0.973442	1.09111	1.18738	0.898561	1.15529	1.1446	0.962744	0.887864	1.1232
200	0.909259	0.834378	1.19808	1.27296	1.40133	1.44412	1.26226	1.31575	1.06972	1.23017	1.1125	1.1125	1.65806	1.93619	1.31575	1.20878	1.06972	1.36924	1.28366	1.35854
	iAbdx
Concentration (nM)	1A7		2B5		2F10		2G7		2H5		3C8		3F5		3G5		3G8
0	0.949359	1.12671	1.21017	1.33536	1.27277	1.27277	0.799679	0.828583	0.963468	1.02128	0.973103	0.886391	0.944199	0.992373	1.04055	1.02128	1.02128	1.09835
0.274348	1.19974	1.21017	1.6379	1.56488	2.78548	3.07759	0.818948	0.741871	0.847852	0.886391	1.07908	0.886391	1.05982	1.05018	1.58972	1.54155	1.31995	1.43557
0.823045	1.32493	1.23104	1.88829	1.90915	5.33101	6.00913	0.799679	0.655159	0.741871	0.847852	1.21397	1.05018	1.1658	1.36813	2.24488	2.22561	2.50502	2.64954
2.46914	1.34579	1.26233	4.33993	3.42186	6.8333	6.91676	0.626255	0.61662	0.790044	0.944199	1.1658	1.12726	1.53191	1.59936	2.93858	2.47611	4.61501	4.3067
7.40741	1.19974	1.29363	5.80048	4.15214	6.18648	8.59639	0.76114	0.684063	0.780409	0.809314	1.01164	1.17543	1.62826	1.52228	3.12164	3.5552	5.42433	4.47049
22.2222	1.30406	1.02239	5.74832	5.45621	6.66638	8.67985	0.703332	0.712967	0.722601	0.847852	1.04055	1.14653	1.6379	1.75351	4.04657	3.28543	5.01004	5.26054
66.6667	1.26233	1.21017	6.44729	5.84221	6.74984	5.53967	0.684063	0.674428	0.790044	0.867122	1.32959	1.00201	1.60899	1.60899	3.3047	3.38177	3.75753	4.21999
200	1.15801	1.04325	6.09259	7.43838	6.26994	4.92415	0.664793	0.703332	0.799679	0.809314	1.28141	1.05982	1.53191	1.51265	3.52629	4.08511	2.92894	2.53392
	iAbaff1
Concentration (nM)	2A3		2B5		2F10		2G7		2H5		3C8		3F5		3G5		3G8
0	1.21541	0.940777	1.0109	1.268	1.18035	1.15114	1.1862	1.24463	0.759634	0.882344	1.08686	1.25047	1.16867	1.05764	1.10439	0.987524	0.800537	0.77132
0.274348	1.56017	1.70625	3.51184	3.03853	5.61545	6.32833	3.69883	3.84491	1.40824	1.27385	4.57533	2.90414	3.021	3.05022	3.87997	3.6404	1.4024	1.73547
0.823045	2.56522	3.00932	5.94852	6.85423	8.89356	7.80085	5.34081	6.83086	3.83323	2.55938	6.35171	7.44441	6.6205	5.1772	6.20562	7.52622	3.40082	3.506
2.46914	4.40003	4.29485	9.82849	9.00458	9.90445	12.6625	9.49542	10.3427	4.58117	4.35913	8.13977	8.59555	8.10471	8.36766	9.47789	10.8861	5.44599	5.29406
7.40741	3.92088	4.04943	12.8612	11.7568	9.68241	9.79343	10.5881	10.8511	4.53443	5.74984	6.70231	7.13471	6.91851	8.42025	10.6173	10.518	5.97773	6.90098
22.2222	4.92009	4.94931	13.4397	10.6407	8.95199	10.892	9.10976	9.39024	5.53364	4.99021	6.98863	9.36687	8.77669	8.4144	8.18651	7.91188	8.54296	6.53869
66.6667	6.34002	5.11876	14.2753	14.3337	10.5764	10.8511	11.3244	9.16819	5.17135	6.18225	6.06538	6.46857	7.90019	5.89593	6.9302	8.87603	6.76074	6.0946
200	8.22742	8.17483	19.8089	17.6995	11.9262	11.8269	14.322	14.3279	8.2391	8.12224	9.06886	9.2909	7.39182	7.12303	8.84097	9.30843	6.57375	5.93099
	iAbaff2
Concentration (nM)	2A3		2B5		2F10		2G7		2H5		3C8		3F5		3G5		3G8
0	0.969994	1.19788	0.969994	1.21541	0.98168	1.17451	0.987524	1.23879	0.905717	0.92909	1.0927	1.15114	1.22126	1.06933	1.25047	1.18035	0.695357	0.71873
0.274348	1.65366	1.54848	1.47836	1.43746	3.69299	4.79738	2.39577	3.76895	3.22552	3.2898	3.64624	5.27653	1.46668	1.5777	8.11639	6.84839	0.870657	0.707044
0.823045	3.67546	4.18967	2.73468	1.89324	5.58623	8.23326	5.28822	6.71399	6.71399	7.46778	8.91109		1.88155	2.238	11.7393	11.9847	1.50758	1.56601
2.46914	6.01279	6.18225	3.27227	3.69299	9.20325	9.57723	7.1873	10.5414	7.78917	8.62476	12.1015	10.4946	3.59949	3.84491	13.428	14.1526	1.89908	2.20878
7.40741	7.15809	8.04627	3.42419	4.25395	7.8476	7.59634	7.99368	11.5347	8.12808	7.32754	11.5055	10.4304	3.98515	4.76816	10.892	11.0147	2.4542	2.55938
22.2222	5.88424	6.76074	4.14877	3.31317	8.89356	8.34428	9.37271	8.1573	7.64308	7.67814	8.95783	10.8803	4.82075	4.26563	11.3302	12.5456	2.22631	2.20294
66.6667	5.33497	6.74905	4.5169	3.73973	7.77164	7.012	10.7342	8.14561	6.87176	9.85771	7.55543	8.26248	3.77479	4.67467	10.7576	8.65398	2.01011	2.30812
200	7.47947	7.57881	4.96684	5.45768	9.04548	8.12808	12.7443	11.9496	9.17988	9.01042	4.92009	5.17135	5.65051	5.28822	11.6575	12.2944	2.89829	3.37745
Figure 2C
Concentration (nM)	WT			iAbaff1			OX40L-Fc
200	1.22482	0.872074	1.31791	5.86935	5.18835	4.76211	6.62384	7.96625	9.15188
66.67	1.14153	1.23952	1.17583	5.59009	5.21775	4.95319	5.93794	7.21176	8.21611
22.22	1.24932	1.49918	1.08764	6.08982	5.22265	4.91889	5.5019	6.42787	5.91835
7.41	1.28851	1.06315	1.28851	4.865	4.94339	4.44856	3.4638	3.96843	4.20359
2.47	0.979858	0.950463	1.24442	3.72836	3.01307	2.68971	1.97931	2.15079	2.03811
0.82	0.950463	1.18073	1.25912	1.79804	1.49428	1.69026	1.10234	1.29831	1.20033
0.27	0.955362	0.989657	1.20523	1.24932	1.33751	1.07784	0.90147	1.11214	1.03865
0	1.07295	0.842678	1.31301	0.955362	1.07784	1.07295	0.872074	0.965161	0.82798
Figure 2D
Clone	WT KD (nM)	iAbaff1 KD (nM)
2A3	0.693	1.77
2B5	0.72	1.26
2F10	0.877	0.886
2G7	0.902	2.43
2H5	0.0141	0.0194
3C8	0.307	0.525
3F5	0.462	0.259
3G5	4.49	4.75
3G8	0.442	0.456
Figure 2E
Clone	WT EC50 (nM)	iAbaff1 EC50 (nM)
2A3	0.85	2.02
2B5	4.14	5.29
2F10	0.36	1.21
2G7	3.21	2.29
2H5	0.65	0.25
3C8	0.43	0.43
3F5	2.3	16.4
3G5	1.77	2.23
3G8	8.34	5.65
Figure 2F
Concentration (nM)	WT IgG		WT Fab		iAbaff1 IgG		iAbaff1 Fab		iAbaff1 F(ab')2
0	0.898512	1.11502	1.12585	0.941813	0.909337	0.930988	0.952639	1.03924	1.02842	1.09337
0.274348	1.03924	0.876861	0.963464	0.97429	3.29093	4.3843	1.05007	0.866035	2.48985	2.28417
0.823045	1.15832	0.811908	0.930988	0.746955	5.74831	7.23139	1.06089	1.09337	6.09472	5.97564
2.46914	1.1475	1.02842	0.920162	0.941813	5.5318	6.19215	0.97429	1.00677	10.2517	9.11502
7.40741	1.02842	1.06089	0.757781	0.757781	6.86333	7.10149	1.25575	1.50474	12.6008	12.2869
22.2222	1.20162	1.1908	0.801083	0.757781	5.99729	6.1705	3.23681	3.0203	11.7131	11.3234
66.6667	0.920162	0.876861	0.779432	0.833559	6.0839	6.34371	6.30041	7.38295	11.2152	9.88363
200	1.21245	1.20162	0.909337	0.985115	7.97835	8.44384	13.4885	12.5467	14.7118	14.2246
Figure 2G
Clone	WT IgG1		IgG2 C131S		iAbaff1
Mitazalimab	0.881604	0.849993	1.51734	1.36982	1.29255	1.57003
Selicrelumab	3.17869	3.59315	3.44914	3.10493	1.35226	1.50329
Ravagalimab	1.33821	1.16611	1.26445	1.2504	4.78736	4.76628
Dacetuzumab	0.986975	1.15206	3.27704	3.72311	5.58115	5.61276
Gilorimab	0.930777	0.835943	1.41548	1.43656	7.94497	8.21191
Iscalimab	0.748134	1.06425	2.52188	2.62725	0.997512	1.02912
APX005	1.11693	1.11693	2.59213	2.64481	4.50285	4.29914
Figure 2H
Clone	WT		iAbaff1
2373	0.908788	0.8402	4.26959	4.55537
2459	0.857347	0.937366	2.3377	1.91474
2468	0.903072	0.857347	1.96047	2.32055
2612	0.891641	0.925935	2.58919	3.03501
2883	0.994523	1.05739	4.11527	3.68088
2893	1.00595	0.994523	1.44034	1.33175
Figure 2I
Clone	WT		iAbaff1
1H5	23.7638	30.023	39.0045	56.4163
3B8	1.25607	8.75865	79.1736	79.0135
4G7	5.79624	17.3162	16.2659	24.5598
4H6	15.1544	10.8874	42.9465	47.2229
7D1	17.5611	17.1608	59.6566	62.7791
Figure 2J
Clone	WT		iAbaff1
1B10	4.03951	6.77586	33.7296	30.5364
3D5	-0.38762	4.96262	49.4836	43.8884
3F11	2.2404	7.10554	95.2149	94.5226
3H3	-11.0457	-2.7048	17.4905	14.4056
4D9	29.9241	23.2269	95.9355	96.0062
4H10	-14.1023	-6.15231	4.57171	-5.32811
5C7	9.45098	5.1463	38.444	29.7875
7G4	5.40533	-2.56822	-1.89473	-14.5921
11H12	3.14467	-12.7742	2.65957	4.60939
12A1	5.44301	2.10382	6.62044	3.57325
13E11	-4.32494	-0.87743	7.62832	16.2047
Apomab	23.9852	29.6133	23.9051	22.0966

## Sheet: Figure 3
Figure 3B
Concentration (nM)	WT		iAbaff1		Hexamer
0	0.936508	0.904762	0.909337	0.930988	1.06349	1.28571
0.274348	1	1.07937	3.29093	4.3843	4.88889	4.12698
0.823045	1.46032	0.968254	5.74831	7.23139	6.61905	9.38095
2.46914	1.06349	1.04762	5.5318	6.19215	9.7619	9.28571
7.40741	1.01587	1.31746	6.86333	7.10149	8.77778	9.84127
22.2222	1.22222	1.2381	5.99729	6.1705	8.31746	9.04762
66.6667	1.19048	1.25397	6.0839	6.34371	9.65079	8.5873
200	1.55556	1.47619	7.97835	8.44384	11.3175	11.3492
Figure 3C
Concentration (nM)	gD		WT		iAbaff1		Hexamer
0	0.2904	0.305	0.3212	0.3288	0.3254	0.3171	0.3134	0.33
0.274348	0.2878	0.3192	0.5935	0.5438	0.9443	0.9255	2.0802	2.1624
0.823045	0.2972	0.3178	0.9976	0.9389	1.8863	1.8653	4.0416	4.2558
2.46914	0.2979	0.3247	1.8031	1.7828	3.4049	3.4501	6.5241	6.7268
7.40741	0.2889	0.3194	2.2345	2.2667	3.9676	4.0577	7.6575	7.7936
22.2222	0.3061	0.3272	2.3876	2.4241	4.0794	4.2019	7.9305	7.9817
66.6667	0.297	0.3214	2.4746	2.4633	4.2866	4.3497	8.1881	8.25
200	0.3119	0.3232	2.5311	2.537	4.17	4.1576	8.3031	8.2836
Figure 3E
MSD (μm^3)	Untreated control		WT		iAbaff1		Hexamer
0.05	0.0344582	0.000367211	0.031952	0.000650394	0.0275996	0.000623057	0.0161295	0.000479937
0.1	0.0691849	0.000591201	0.0663413	0.00102791	0.057422	0.000976053	0.0323997	0.000734848
0.15	0.1001	0.000838776	0.0982802	0.00141291	0.0853852	0.00132213	0.0467372	0.000953808
0.2	0.127505	0.00109073	0.1282	0.00178415	0.111536	0.00166936	0.0603125	0.00115072
0.25	0.15249	0.00136228	0.156303	0.00215493	0.134974	0.00199207	0.0731036	0.00133707
0.3	0.174642	0.00164518	0.182391	0.00253873	0.158247	0.00232525	0.0853527	0.00151224
0.35	0.194333	0.00193817	0.208234	0.00294634	0.180411	0.00266739	0.0972423	0.00168253
0.4	0.211828	0.00225015	0.233302	0.0033474	0.202265	0.00301087	0.108886	0.00185402
0.45	0.228083	0.00257668	0.257272	0.00376209	0.221876	0.00333289	0.120416	0.00202441
0.5	0.242489	0.0029088	0.279817	0.00420033	0.240013	0.00365939	0.131579	0.00218953
Figure 3F
Distribution (%)	Untreated control	WT	iAbaff1	Hexamer
10	0	0	0	0
20	0	0	0	0
30	0	0	0	0
40	0	0	0	0
50	0	2.5029	0.8299	0
60	11.4561	6.1599	3.5041	0
70	16.7184	22.6188	7.1708	5.8245
80	16.2344	19.5031	11.0701	12.6399
90	17.4307	13.0497	10.2314	17.2958
100	13.1661	7.9633	11.0482	15.3517
110	9.4151	4.5496	12.6773	11.4372
120	5.9883	3.2525	10.2622	8.646
130	3.8971	2.7355	8.4574	6.6793
140	2.3857	2.8405	6.5604	5.3366
150	1.4086	2.6337	4.6371	4.0091
160	0.7876	2.4953	3.8423	2.829
170	0.4863	2.1577	2.885	2.205
180	0.2625	1.6362	2.0507	1.5998
190	0.1507	1.2362	1.4183	1.2065
200	0.0822	0.9838	0.9792	1.0061
210	0.0525	0.8394	0.6148	0.8245
220	0.0388	0.593	0.4699	0.7073
230	0.0183	0.4699	0.3381	0.4652
240	0.00685	0.4075	0.2766	0.3517
250	0.00685	0.3573	0.1888	0.3101

## Sheet: Figure 4
Figure 4B
Clone	Cell surface binding (MFIx10^4)	KD (nM)
B01	0.26	100
B02	0.42	31
B03	0.54	53.9
B04	0.29	100
B07	0.33	100
B09	1.6	10.5
B10	0.72	2.87
B11	0.56	100
B12	0.58	100
B13	0.86	5.94
B14	0.73	5.48
B15	0.83	26.8
B16	0.55	20.2
B17	0.56	18.5
B19	0.26	100
B21	1.94	100
B22	0.61	23
B23	1.11	100
B24	0.23	100
B26	3.14	6.54
B27	0.54	23
B29	0.96	21
B30	4.05	14
B32	0.35	26
B33	0.28	73.6
B35	0.29	100
B36	0.28	100
B37	4.03	36.1
B38	1.07	100
B39	3.36	4
B40	0.55	100
B41	0.33	100
B42	0.35	100
B43	4.61	13.3
B44	0.3	100
B45	0.47	100
B46	0.77	100
B47	0.36	100
B48	0.99	26.4
B49	0.41	17.9
B50	0.34	100
B51	0.26	100
B52	0.33	100
B53	0.36	100
B54	0.25	100
B55	1.08	26.8
B56	0.26	100
B57	0.24	100
B58	0.5	100
B59	0.56	8.76
B60	0.31	100
B62	0.4	100
B63	0.38	100
B64	0.64	39.2
B65	2.8	45.2
B66	0.71	100
B67	0.28	100
B68	0.42	100
B69	0.33	33.3
B70	0.38	100
B71	0.34	64
G01	0.31487	200
G02	0.77899	9.595
G03	0.35606	37.585
G05	0.33999	200
G06	0.30988	200
G07	0.32807	200
G08	0.31758	32.351
G09	0.6582	200
G10	0.27313	200
G11	0.47011	14.053
G12	2.0798	52.694
G13	0.29106	200
G14	0.362	48.288
G15	1.40463	200
G16	0.37707	200
G17	0.27825	36.651
G18	0.39087	128.12
G19	0.29089	25.488
G20	0.47544	200
G21	0.24946	36.436
G22	0.29492	200
G23	1.03265	41.21
G24	0.32358	200
G25	0.78773	47.436
G26	0.49024	6.935
G27	0.71149	18.451
G28	3.19708	68.679
G29	0.79211	39.414
G30	0.33096	200
G31	0.30488	200
G32	0.38662	200
G33	2.66484	19.852
G34	0.36305	131.23
G35	0.33778	37.234

## Sheet: Figure 5
Figure 5A
	WT
	G02	G12	G23	G25	G28	G33		IL2
B09	0.88742	1.11632	0.776492	0.98074	0.901506	0.906788		3.70286
B10	0.929678	1.04765	0.855726	0.927917	1.20436	0.846922
B26	0.931438	1.07406	0.848683	0.905027	0.825793	0.702541
B30	0.931438	0.93496	0.897984	0.93496	0.88918	0.866291
B37	0.933199	0.836358	0.961371	0.947285	0.831075	0.743038
B39	1.05645	0.732473	0.963132	1.12512	0.876855	0.871573
B43	1.17442	0.834597	0.86453	0.940242	0.883898	0.859248
B65	0.926156	0.945524	0.862769	0.922635	0.767688	0.839879
	Contorsbody
	G02	G12	G23	G25	G28	G33
B09	3.51862	1.41749	1.25527	2.99334	3.95121	1.33252
B10	2.07603	1.02739	0.905727	0.901864	0.955937	0.97718
B26	2.5453	0.988768	0.91152	2.68435	3.45296	0.91152
B30	1.4677	1.09305	0.855516	2.67856	3.92803	1.20506
B37	0.994561	0.793718	0.975249	0.903795	0.828479	0.905727
B39	2.91223	0.843929	1.01774	3.6847	3.36799	1.02546
B43	1.04091	0.898002	1.00422	1.02739	1.71876	1.06022
B65	1.02739	0.896071	1.00615	0.969456	1.45225	1.07567
	iAbaff1
	G02	G12	G23	G25	G28	G33
B09	0.795961	1.00279	0.889972	0.662256	0.879526	1.4415
B10	0.981894	1.04666	0.873259	2.3085	3.16713	2.09958
B26	0.885794	0.988162	0.875348	0.743733	1.02159	0.79805
B30	0.902507	1.14485	0.906685	0.708217	0.952646	0.835655
B37	0.87117	0.760446	0.921309	0.706128	0.664345	0.783426
B39	0.954735	0.860724	0.935933	0.77298	0.712396	0.950557
B43	0.940111	0.816852	0.979805	0.747911	0.768802	0.904596
B65	0.938022	0.902507	x	0.729109	0.860724	1.09053
Figure 5B
Concentration (nM)	B10/G25 WT		B10/G25 iAbaff1		B10/G28 WT		B10/G28 iAbaff1		B09/G02 WT		B09/G02 Contorsbody		B09/G28 WT		B09/G28 Contorsbody		IL2		gD
0	0.802372	0.920949	0.881423	1.03953	1.09091	0.964427	1.00395	0.972332	1.13043	0.901186	0.980237	0.920949	1.1502	0.976285	1.09486	1.07115	0.964427	1.01186	1.12648	0.996047
0.000256	0.596838	0.774704	0.778656	0.87747	0.988142	0.960474	0.996047	0.98419	0.909091	1.01581	1.06324	1.03953	0.988142	0.980237	1.12253	1.05929	1.083	1.03557	1.23715	1.07905
0.00128	0.747036	0.782609	0.889328	0.98419	0.988142	0.920949	1.0751	1.01186	1.03162	0.972332	1.09881	1.09881	1.02767	1.0751	1.09486	1.13834	1.09091	1.02372	1.15415	1.13439
0.0064	0.857708	0.87747	0.802372	0.996047	0.936759	0.976285	0.940711	1.14625	0.928854	0.996047	0.972332	0.833992	0.992095	0.944664	1.05138	1.11858	0.996047	1.20553	1.06719	1.18972
0.032	0.604743	0.727273	0.920949	0.806324	1.04743	0.837945	0.976285	1.00791	0.841897	0.782609	1.03162	0.940711	0.980237	1.0751	1.10672	0.992095	1.14625	1.07905	1.13834	1.11067
0.16	0.616601	0.84585	0.873518	1.01976	0.84585	1.02372	1.41107	1.56917	0.893281	0.833992	1.48617	1.07905	0.980237	1.00395	1.28458	0.940711	1.13834	1.24901	1.03953	1.04348
0.8	0.565217	0.778656	1.58498	1.54545	1.03557	0.920949	3.33597	3.51383	0.944664	1.01976	2.99605	2.71146	1.00395	0.988142	2.90119	2.37154	2.29249	2.26087	1.07115	1.10277
4	0.699605	0.679842	2.70751	2.47826	0.881423	1.03953	2.93676	3.7668	0.87747	0.916996	3.41897	3.11462	0.920949	0.920949	3.42292	3.90119	3.26482	3.5336	0.952569	0.968379
20	0.786561	0.72332	3.7747	3.86166	0.956522	1.11067	3.90119	4.2332	1.07115	0.928854	4.01581	4.13439	1.02372	0.956522	4.27273	4.19763	4.05534	4.09091	0.968379	0.897233
100	0.818182	0.687747	3.70751	3.47826	1.24506	1.13043	4.48617	4.15415	1.22134	0.948617	3.79051	4.00791	0.948617	1.05534	4.2253	4.75099	4.11067	4.46245	1.01186	1.06324
Figure 5C
Concentration (nM)	B10/G25 WT			B10/G25 iAbaff1			B10/G28 WT			B10/G28 iAbaff1			B09/G02 WT			B09/G02 Contorsbody			B09/G28 WT			B09/G28 Contorsbody			IL2			gD
0	0.98346	0.911936	1.01028	0.835941	0.907465	0.880644	0.947698	0.907465	1.01475	1.07287	1.14886	1.23827	1.18015	1.10416	1.09075	0.965579	0.929817	1.00134	1.11757	1.00581	0.98346	0.925346	0.885114	0.858292	0.934287	0.934287	1.02816	0.996871	1.10416	1.09522
0.08	1.06392	1.01028	0.911936	0.773357	0.804649	0.827	1.18909	1.26956	1.34108	1.49307	1.51095	1.5333	2.06527	1.86857	1.7747	1.09522	1.10863	1.19356	2.481	2.44077	2.3156	0.871703	0.885114	0.943228	0.809119	0.831471	0.835941	0.885114	1.05945	1.09522
0.25	1.21144	1.13992	1.0684	0.885114	0.871703	0.916406	2.11891	2.15467	2.26196	2.58382	2.39607	2.50335	3.45105	3.41529	3.384	1.77917	1.84622	1.94904	4.94412	5.20787	5.22575	1.26956	1.2338	1.30979	0.759946	0.759946	0.777827	0.804649	0.98793	1.0684
0.74	1.85516	1.77023	1.73	1.2785	1.31426	1.30532	4.81001	4.67143	4.61332	4.99329	4.76978	4.34063	6.35226	6.75458	6.90657	3.89808	4.31828	4.53733	9.15065	9.91059	9.99106	2.17702	2.2262	2.26643	0.809119	0.768887	0.804649	0.889584	0.952168	0.992401
2.22	3.30353	3.52705	3.51363	2.12338	2.15467	2.17702	8.73938	8.67233	8.68127	8.0152	7.87662	7.66205	10.5901	10.9477	10.4336	7.96603	8.63657	8.87349	13.7193	13.5494	13.6388	3.60751	3.9249	4.10818	0.82253	0.800179	0.849352	0.840411	0.952168	1.00134
6.67	5.89182	6.47295	6.77246	3.52705	3.60751	3.83996	11.6138	11.8507	11.8373	10.152	9.74966	9.63791	13.2499	13.2633	13.4108	11.9043	12.1413	12.2664	13.5852	13.2186	13.1381	5.70407	5.9857	6.32097	0.844882	0.871703	0.885114	0.889584	0.902995	1.07287
20	8.87349	9.62897	9.73625	5.02906	5.23022	5.27939	12.7582	13.1784	12.9951	10.6124	10.6616	10.2459	14.0769	13.5494	13.6299	13.4823	13.603	13.6477	12.8073	12.3514	12.253	7.63076	7.86321	8.11354	1.00134	0.98793	1.02369	1.04604	1.17568	1.19803
60	10.8136	11.1667	11.797	6.16004	6.2852	6.17792	13.4779	13.4823	13.5181	10.8628	10.3263	10.4157	13.907	13.6701	13.5136	13.5673	13.7103	13.6165	12.7984	12.3514	12.253	8.16272	8.59186	8.56504	1.22038	1.2338	1.21591	1.10416	1.19803	1.35449
Figure 5D
	NK
Concentration (nM)	B10/G25 WT			B10/G25 iAbaff1			B10/G28 WT			B10/G28 iAbaff1			B09/G02 WT			B09/G02 Contorsbody			B09/G28 WT			B09/G28 Contorsbody			IL2			gD
0	1.05628	1.00856	1.00516	0.956775	0.937877	0.998524	1.10811	1.06312	1.04701	0.99599	1.00916	1.0231	1.08582	1.06865	1.02715	1.04894	1.07042	1.07746	0.991988	0.952671	0.965084	0.958852	0.976079	0.980537	0.904893	0.886603	0.899117	0.901904	0.894608	0.883917
0.000256	1.06155	1.01975	1.01555	1.01185	1.03024	1.02695	1.05299	1.04184	0.994977	1.00663	1.03333	1.04205	1.09418	1.02984	1.03282	1.03394	1.06191	1.06186	0.974609	0.945679	0.960828	0.94654	0.966351	0.968631	0.940917	0.910314	0.930885	0.901954	0.898104	0.878395
0.00128	1.05735	1.01605	1.00683	1.0192	0.973343	1.04321	1.08719	1.05562	0.974052	1.01631	1.03668	1.02644	1.08025	1.06018	1.04007	1.05988	1.06596	1.07822	1.00258	0.954495	0.948922	0.959055	0.986617	0.972532	0.955204	0.959866	0.947148	0.881029	0.880168	0.8978
0.0064	1.04767	1.00886	1.00445	1.00932	0.98226	1.03804	1.096	1.04387	1.00349	1.02041	1.05056	1.04377	1.08359	1.06196	1.03799	1.07979	1.13036	1.10229	0.95713	0.926831	0.94801	0.98454	1.016	1.03419	1.031	0.980233	0.956471	0.87267	0.898104	0.909048
0.032	1.06282	0.995838	0.980385	0.967567	1.00744	1.04828	1.0613	1.02649	1.01768	1.10715	1.14976	1.10548	1.08795	1.02897	1.01697	1.23903	1.26852	1.2821	0.954394	0.963412	0.949428	1.10168	1.12387	1.12787	1.0806	1.07604	1.04058	0.895621	0.865576	0.890808
0.16	1.05643	1.00734	1.01271	1.12767	1.07011	1.12205	1.11186	1.0613	1.05907	1.3123	1.4037	1.36312	1.10649	1.05846	1.04113	1.5561	1.58508	1.57637	0.956623	0.94502	0.964983	1.35253	1.34113	1.3622	1.29244	1.25717	1.26067	0.880928	0.869224	0.939599
0.8	1.06292	1.02989	1.0197	1.30789	1.32324	1.35425	1.18335	1.15635	1.11769	1.5142	1.58782	1.58787	1.12296	1.0956	1.08851	1.84297	1.88366	1.87449	1.02396	0.988796	0.972988	1.64016	1.64158	1.66665	1.45781	1.45492	1.50493	0.907224	0.884576	0.905552
4	1.08987	1.02806	1.04154	1.56274	1.54349	1.53477	1.24988	1.19911	1.18639	1.65379	1.74478	1.72487	1.18193	1.16466	1.15706	1.91396	1.986	1.94805	1.03191	1.01438	1.0082	1.85067	1.80599	1.84089	1.60211	1.63737	1.58204	0.979119	0.883512	0.893544
20	1.18452	1.11404	1.09879	1.66706	1.64933	1.74422	1.33251	1.29994	1.29193	1.79281	1.85194	1.86932	1.28681	1.29335	1.2442	2.0083	2.03961	2.0846	1.1225	1.1224	1.08678	2.00824	1.92779	1.9175	1.70541	1.70369	1.68545	0.951911	0.904184	0.910568
100	1.15017	1.12458	1.12564	1.78055	1.74346	1.70906	1.26204	1.31757	1.27987	1.80087	1.81115	1.81115	1.30885	1.30292	1.28327	1.98793	2.01362	1.96422	1.15321	1.1491	1.08643	1.95211	1.88842	1.90899	1.76667	1.73014	1.66118	1.16744	0.967567	0.936458
	CD8
Concentration (nM)	B10/G25 WT			B10/G25 iAbaff1			B10/G28 WT			B10/G28 iAbaff1			B09/G02 WT			B09/G02 Contorsbody			B09/G28 WT			B09/G28 Contorsbody			IL2			gD
0	0.970267	0.935026	0.935816	1.08673	0.956463	0.955176	1.09307	1.01001	1.00364	1.06318	0.992641	1.01124	1.02619	1.26454	1.08424	1.0244	1.10161	1.02139	1.02894	0.981498	0.978456	1.1158	1.05426	1.01437	0.966378	0.944736	0.934266	0.856208	0.837607	0.751858
0.000256	0.95892	0.938711	0.938506	0.938652	0.945759	1.06131	1.03051	0.949386	0.96009	1.03054	1.07114	1.01542	1.0344	1.11717	1.09644	1.08582	1.13887	1.11006	1.08357	0.99033	1.01911	1.15449	1.06614	1.06546	1.48509	1.77217	1.38939	0.947777	1.0669	0.919409
0.00128	0.966992	0.93912	1.04835	0.956142	0.95541	0.928943	1.02487	1.04256	0.951608	1.06353	1.09196	1.10521	1.12401	1.05608	1.03759	1.14285	1.15943	1.17066	1.04309	1.01437	1.03332	1.09758	1.25957	1.11088	3.01743	2.42447	2.13719	1.01785	1.02788	0.921573
0.0064	0.961815	0.953831	0.918794	0.992027	1.05803	1.05885	1.0535	0.964681	1.02639	1.11351	1.19575	1.38857	1.01525	0.981322	1.01937	1.45587	1.49883	1.62099	1.02876	0.999894	1.17616	1.14922	1.32815	1.17148	4.51822	3.82778	3.91491	0.980767	0.985563	0.915168
0.032	0.954036	1.08772	0.959768	1.13171	1.07859	1.01627	1.04291	3.01691	1.0781	1.69382	1.8079	2.60427	1.01317	1.04063	1.0473	2.99796	3.22052	3.57015	1.06669	1.05423	1.04911	1.42735	2.15146	1.62275	7.44143	7.52036	7.38656	1.0132	0.974069	0.910489
0.16	0.946695	1.33336	0.98685	1.52182	1.6195	1.5837	1.06622	1.13018	1.07102	3.77874	4.16204	4.83642	1.02364	1.05084	1.10193	6.23605	6.49391	7.16441	1.01741	1.07462	1.03786	3.10093	4.53881	3.86633	10.1729	10.7605	11.3376	1.04119	0.957838	1.05113
0.8	0.960938	1.00963	1.36442	3.86917	4.25355	4.0478	1.261	1.33681	1.34549	6.72695	6.92304	7.02827	1.16203	1.12785	1.1401	8.14687	8.42149	9.04429	1.04189	1.06947	1.04926	5.99544	6.96808	6.67062	10.2137	10.8558	10.6253	0.977725	0.931897	0.942484
4	1.04487	1.06988	1.08787	6.7645	6.94073	6.91207	2.00613	2.12116	2.26367	8.37271	8.6375	9.46365	1.47038	1.50354	1.68247	10.5541	11.2311	11.9215	1.12252	1.13884	1.43894	8.21455	8.53172	8.04931	11.1542	11.1283	11.0516	0.996647	1.06918	0.941255
20	1.21743	1.25322	1.303	9.11916	9.37214	9.68852	3.74718	3.70442	3.70249	10.7967	11.1526	11.5323	2.30175	2.33825	2.41435	11.6166	12.4511	12.582	1.28844	1.82522	1.40328	10.6742	10.7263	10.9214	11.0372	11.9208	10.9384	1.00492	0.910722	0.87589
100	1.75427	1.81852	2.01403	10.8346	11.4027	11.1091	5.15772	4.64369	4.62395	11.843	11.9151	12.1833	3.31016	6.14878	3.33502	12.5604	12.5821	12.5007	2.08799	1.99783	2.03898	12.212	12.6936	11.6346	11.4041	12.5575	11.49	0.884489	1.00688	0.767563

## Sheet: Supplementary Figure 5
Supplementary Figure 5A
	1A7
Concentration (nM)	WT		iAbdx
0	0.204271	1.00279	0.949359	1.12671
0.0411523	0.779944	0.835655	1.19974	1.21017
0.123457	1.02136	0.835655	1.32493	1.23104
0.37037	0.891365	1.07707	1.34579	1.26233
1.11111	0.947075	0.909935	1.19974	1.29363
3.33333	0.854225	1.00279	1.30406	1.02239
10	0.742804	0.928505	1.26233	1.21017
30	0.984215	1.02136	1.15801	1.04325
	2B5
Concentration (nM)	WT		iAbdx
0	0.891365	1.16992	1.21017	1.33536
0.0411523	1.03993	0.947075	1.6379	1.56488
0.123457	1.18849	1.00279	1.88829	1.90915
0.37037	1.26277	1.33705	4.33993	3.42186
1.11111	1.00279	1.16992	5.80048	4.15214
3.33333	0.891365	1.09564	5.74832	5.45621
10	0.947075	1.0585	6.44729	5.84221
30	0.984215	1.11421	6.09259	7.43838
	2F10
Concentration (nM)	WT		iAbdx
0	1.13278	1.37419	1.27277	1.27277
0.0411523	1.2442	1.35562	2.78548	3.07759
0.123457	1.46704	1.33705	5.33101	6.00913
0.37037	1.29991	1.44847	6.8333	6.91676
1.11111	1.20706	1.28134	6.18648	8.59639
3.33333	1.39276	1.39276	6.66638	8.67985
10	1.0585	1.28134	6.74984	5.53967
30	1.33705	0.947075	6.26994	4.92415
	2G7
Concentration (nM)	WT		iAbdx
0	1.33705	1.39276	0.799679	0.828583
0.0411523	1.16992	0.984215	0.818948	0.741871
0.123457	1.41133	1.20706	0.799679	0.655159
0.37037	1.15135	1.15135	0.626255	0.61662
1.11111	1.26277	1.41133	0.76114	0.684063
3.33333	1.26277	1.0585	0.703332	0.712967
10	1.03993	1.37419	0.684063	0.674428
30	1.26277	1.22563	0.664793	0.703332
	2H5
Concentration (nM)	WT		iAbdx
0	0.881387	0.970803	0.963468	1.02128
0.0411523	0.894161	1.00912	0.847852	0.886391
0.123457	0.932482	0.983577	0.741871	0.847852
0.37037	1.07299	1.11131	0.790044	0.944199
1.11111	0.932482	0.932482	0.780409	0.809314
3.33333	0.919708	0.830292	0.722601	0.847852
10	0.919708	0.868613	0.790044	0.867122
30	0.906934	0.702555	0.799679	0.809314
	3C8
Concentration (nM)	WT		iAbdx
0	1.17518	1.00912	0.973103	0.886391
0.0411523	1.06022	0.945255	1.07908	0.886391
0.123457	0.983577	1.2135	1.21397	1.05018
0.37037	0.932482	0.855839	1.1658	1.12726
1.11111	0.945255	0.99635	1.01164	1.17543
3.33333	1.03467	1.0219	1.04055	1.14653
10	0.830292	0.970803	1.32959	1.00201
30	0.728102	0.625912	1.28141	1.05982
	3F5
Concentration (nM)	WT		iAbdx
0	1.00912	1.03467	0.944199	0.992373
0.0411523	0.804745	0.843066	1.05982	1.05018
0.123457	0.868613	0.983577	1.1658	1.36813
0.37037	0.970803	0.894161	1.53191	1.59936
1.11111	0.881387	0.817518	1.62826	1.52228
3.33333	0.919708	0.804745	1.6379	1.75351
10	0.919708	0.817518	1.60899	1.60899
30	0.715328	0.945255	1.53191	1.51265
	3G5
Concentration (nM)	WT		iAbdx
0	1.13686	1.20073	1.04055	1.02128
0.0411523	0.919708	0.766423	1.58972	1.54155
0.123457	1.12409	0.99635	2.24488	2.22561
0.37037	1.30292	0.881387	2.93858	2.47611
1.11111	1.2135	1.2646	3.12164	3.5552
3.33333	1.30292	1.55839	4.04657	3.28543
10	1.78832	1.94161	3.3047	3.38177
30	1.5073	1.40511	3.52629	4.08511
	3G8
Concentration (nM)	WT		iAbdx
0	1.03467	1.04745	1.02128	1.09835
0.0411523	0.855839	0.830292	1.31995	1.43557
0.123457	0.830292	0.906934	2.50502	2.64954
0.37037	0.791971	0.75365	4.61501	4.3067
1.11111	1.07299	1.0219	5.42433	4.47049
3.33333	0.932482	1.00912	5.01004	5.26054
10	0.817518	1.00912	3.75753	4.21999
30	0.983577	0.702555	2.92894	2.53392
Supplementary Figure 5B
	2A3
Concentration (nM)	WT		iAbaff2		iAbaff1
0	1.0518	1.00505	0.969994	1.19788	1.21541	0.940777
0.274348	0.777164	1.08686	1.65366	1.54848	1.56017	1.70625
0.823045	1.08102	1.03427	3.67546	4.18967	2.56522	3.00932
2.46914	1.03427	1.07517	6.01279	6.18225	4.40003	4.29485
7.40741	1.04596	1.08102	7.15809	8.04627	3.92088	4.04943
22.2222	1.13945	1.0109	5.88424	6.76074	4.92009	4.94931
66.6667	1.15114	1.25632	5.33497	6.74905	6.34002	5.11876
200	1.20373	1.52511	7.47947	7.57881	8.22742	8.17483
	2B5
Concentration (nM)	WT		iAbaff2		iAbaff1
0	0.975837	1.0109	0.969994	1.21541	1.0109	1.268
0.274348	0.818067	0.783007	1.47836	1.43746	3.51184	3.03853
0.823045	0.765477	0.853127	2.73468	1.89324	5.94852	6.85423
2.46914	0.923247	0.934934	3.27227	3.69299	9.82849	9.00458
7.40741	0.853127	1.0518	3.42419	4.25395	12.8612	11.7568
22.2222	1.13945	0.812224	4.14877	3.31317	13.4397	10.6407
66.6667	0.92909	0.812224	4.5169	3.73973	14.2753	14.3337
200	1.0927	1.06349	4.96684	5.45768	19.8089	17.6995
	2F10
Concentration (nM)	WT		iAbaff2		iAbaff1
0	1.19204	1.23879	0.98168	1.17451	1.18035	1.15114
0.274348	1.16282	1.04596	3.69299	4.79738	5.61545	6.32833
0.823045	1.25632	1.39071	5.58623	8.23326	8.89356	7.80085
2.46914	1.39656	1.2271	9.20325	9.57723	9.90445	12.6625
7.40741	1.77053	1.60692	7.8476	7.59634	9.68241	9.79343
22.2222	1.30891	1.50174	8.89356	8.34428	8.95199	10.892
66.6667	1.1862	1.38487	7.77164	7.012	10.5764	10.8511
200	1.49589	1.27385	9.04548	8.12808	11.9262	11.8269
	2G7
Concentration (nM)	WT		iAbaff2		iAbaff1
0	0.987524	1.0927	0.987524	1.23879	1.1862	1.24463
0.274348	1.15698	1.05764	2.39577	3.76895	3.69883	3.84491
0.823045	0.99921	0.759634	5.28822	6.71399	5.34081	6.83086
2.46914	1.0109	1.21541	7.1873	10.5414	9.49542	10.3427
7.40741	0.940777	1.18035	7.99368	11.5347	10.5881	10.8511
22.2222	1.06349	1.08102	9.37271	8.1573	9.10976	9.39024
66.6667	0.923247	1.19788	10.7342	8.14561	11.3244	9.16819
200	1.25047	1.1862	12.7443	11.9496	14.322	14.3279
	2H5
Concentration (nM)	WT		iAbaff2		iAbaff1
0	0.882344	0.85897	0.905717	0.92909	0.759634	0.882344
0.274348	0.952464	0.829754	3.22552	3.2898	1.40824	1.27385
0.823045	0.969994	0.899874	6.71399	7.46778	3.83323	2.55938
2.46914	0.82391	1.06933	7.78917	8.62476	4.58117	4.35913
7.40741	0.888187	0.958307	8.12808	7.32754	4.53443	5.74984
22.2222	0.84144	0.905717	7.64308	7.67814	5.53364	4.99021
66.6667	0.882344	0.92909	6.87176	9.85771	5.17135	6.18225
200	1.01674	1.18035	9.17988	9.01042	8.2391	8.12224
	3C8
Concentration (nM)	WT		iAbaff2		iAbaff1
0	0.975837	1.06933	1.0927	1.15114	1.08686	1.25047
0.274348	1.00505	1.0109	3.64624	5.27653	4.57533	2.90414
0.823045	1.07517	1.12776	8.91109		6.35171	7.44441
2.46914	1.18035	1.37903	12.1015	10.4946	8.13977	8.59555
7.40741	1.14529	1.23879	11.5055	10.4304	6.70231	7.13471
22.2222	1.33812	1.49589	8.95783	10.8803	6.98863	9.36687
66.6667	1.25632	1.54848	7.55543	8.26248	6.06538	6.46857
200	1.39656	1.39656	4.92009	5.17135	9.06886	9.2909
	3F5
Concentration (nM)	WT		iAbaff2		iAbaff1
0	1.11608	1.05764	1.22126	1.06933	1.16867	1.05764
0.274348	0.882344	0.882344	1.46668	1.5777	3.021	3.05022
0.823045	0.987524	1.03427	1.88155	2.238	6.6205	5.1772
2.46914	0.888187	1.0109	3.59949	3.84491	8.10471	8.36766
7.40741	0.864814	0.94662	3.98515	4.76816	6.91851	8.42025
22.2222	0.934934	0.870657	4.82075	4.26563	8.77669	8.4144
66.6667	0.847284	0.765477	3.77479	4.67467	7.90019	5.89593
200	1.08686	1.05764	5.65051	5.28822	7.39182	7.12303
	3G5
Concentration (nM)	WT		iAbaff2		iAbaff1
0	1.11608	1.18035	1.25047	1.18035	1.10439	0.987524
0.274348	1.00505	1.19204	8.11639	6.84839	3.87997	3.6404
0.823045	1.41409	1.68872	11.7393	11.9847	6.20562	7.52622
2.46914	2.00426	1.72378	13.428	14.1526	9.47789	10.8861
7.40741	1.84065	1.78222	10.892	11.0147	10.6173	10.518
22.2222	2.29643	1.95752	11.3302	12.5456	8.18651	7.91188
66.6667	2.67625	2.50095	10.7576	8.65398	6.9302	8.87603
200	2.72299	2.83402	11.6575	12.2944	8.84097	9.30843
	3G8
Concentration (nM)	WT		iAbaff2		iAbaff1
0	0.54343	0.59602	0.695357	0.71873	0.800537	0.77132
0.274348	0.45578	0.479154	0.870657	0.707044	1.4024	1.73547
0.823045	0.484997	0.555117	1.50758	1.56601	3.40082	3.506
2.46914	0.467467	0.502527	1.89908	2.20878	5.44599	5.29406
7.40741	0.496684	0.601864	2.4542	2.55938	5.97773	6.90098
22.2222	0.484997	0.45578	2.22631	2.20294	8.54296	6.53869
66.6667	0.49084	0.555117	2.01011	2.30812	6.76074	6.0946
200	0.63108	0.77132	2.89829	3.37745	6.57375	5.93099
Supplementary Figure 5C
	WT nRmax	iAbaff1 nRmax
2A3	0.240796	0.214753
2B5	0.197718	0.252339
2F10	0.23047	0.235048
2G7	0.232312	0.333416
2H5	0.254641	0.249361
3C8	0.240167	0.236987
3F5	0.270112	0.26578
3G5	0.200216	0.239012
3G8	0.224068	0.237191

## Sheet: Supplementary Figure 6
Supplementary Figure 6
	2A3						2B5						2F10						2G7						2H5						3C8						3F5						3G5						3G8
Concentration (nM)	WT		Contorsbody		iAbaff1		WT		Contorsbody		iAbaff1		WT		Contorsbody		iAbaff1		WT		Contorsbody		iAbaff1		WT		Contorsbody		iAbaff1		WT		Contorsbody		iAbaff1		WT		Contorsbody		iAbaff1		WT		Contorsbody		iAbaff1		WT
No antibody	10191.5
0.292969	104647	121054	64000.9	69427.4	61071.2	68858.7	23079.6	25840.3	20576.6	22159.8	18982.5	18853.5	98457.2	100513	55086.9	48460.8	115196	112688	38700.1	31865.8	17304.9	54066.6	30142.2	29606.2	112258	109106	134415	124244	146192	134414	135883	110851	123834	188549	112283	142577	53429.3	47110.5	40584.3	52175.1	35559.4	47758.6	73036.3	79469.8	51742.8	71044.1	67165.7	66914.2	41782
1.17188	262226	262663	203286	186176	176658	159121	60196.3	68481.2	48879	52262	49188.3	52250.1	236001	220129	106524	123807	201783	202388	100648	109423	29823.9	28876.8	85048.2	93987.2	233126	257007	267084	260164	264872	264858	257981	276643	277516	276192	283076	277809	148984	128586	120017	127357	120806	133798	181472	157965	131888	132536	159295	149256	87420.9
4.6875	352589	361096	361172	357315	303688	299719	159421	150069	135175	134365	156567	153538	259269	248724	195344	195864	259195	243475	234459	228302	76911.8	72070.1	219098	225105	312607	306461	300218	300445	294903	278484	298945	287776	325545	334643	326420	325408	303680	270271	241032	245366	262237	288834	236061	241217	222510	227808	227864	190245	207702
18.75	416307	413824	412765	397746	374277	364828	235742	224900	200864	208166	269105	268488	277875	267545	232853	245464	312923	293773	333012	333409	182322	173599	270817	281337	345317	337152	327179	325497	345904	311318	313567	313969	356100	349602	334236	334258	330640	340844	293971	298235	362930	362786	288545	288584	266947	250584	265520	269989	344656
75	442674	430306	435342	437397	424609	392287	261648	251636	245023	238855	289965	287208	321366	314092	278057	283643	383632	360286	361400	351207	264760	259859	280933	278521	368978	374895	353655	347292	349514	351268	345443	334493	391536	379965	338436	336825	359300	348019	344944	338964	469666	453870	313025	328086	261583	269933	300166	290662	395597
300	463641	450057	440292	439980	459110	432305	284880	280960	280475	292232	336541	332024	342890	361972	323785	321190	425431	419796	394872	382280	300617	299326	319171	301208	425545	412749	359706	363532	381275	380427	360317	356631	460952	440247	362047	338138	450799	431807	462735	447919	595646	598623	375410	388419	292842	294735	354303	351882	484431
[truncated: 9 more columns]

## Sheet: Supplementary Figure 9
Supplementary Figure 9A
	Mitazalimab
Concentration (nM)	IgG1		IgG2 C131S		iAbaff1
0	0.86053	1.3066	0.902678	1.02912	0.923752	0.97995
0.0064	0.765696	0.986975	0.793795	0.758671	0.748134	0.867555
0.032	0.871067	0.986975	0.934289	0.965901	0.962388	1.0502
0.16	0.965901	0.853505	0.842968	0.916728	1.15206	1.5911
0.8	0.97995	0.744622	0.783258	0.934289	1.34524	1.25743
4	0.881604	0.849993	1.51734	1.36982	1.29255	1.57003
20	0.730572	0.723547	1.7316	1.66135	1.2785	1.36982
100	0.695449	0.765696	1.00102	0.937802	1.15206	1.34172
	Selicrelumab
Concentration (nM)	IgG1		IgG2 C131S		iAbaff1
0	1.07127	0.941314	0.871067	0.955364	0.965901	1.07478
0.0064	0.857017	0.951851	0.86053	0.909703	1.06776	1.13449
0.032	1.12396	1.26445	1.53139	1.04317	1.16611	0.944827
0.16	1.78077	2.0442	2.05825	2.98902	0.962388	1.10288
0.8	2.99605	3.39646	3.58613	3.28757	1.34875	1.21528
4	3.17869	3.59315	3.44914	3.10493	1.35226	1.50329
20	3.50183	3.74067	3.18572	3.11196	1.75618	1.63676
100	4.6855	4.68901	2.74667	2.52188	2.6413	2.39543
	Ravagalimab
Concentration (nM)	IgG1		IgG2 C131S		iAbaff1
0	0.990487	0.941314	1.00102	0.958876	1.0783	0.958876
0.0064	0.790282	0.916728	1.0221	0.913215	1.21177	1.01507
0.032	1.28553	1.41548	1.21528	1.1064	1.86858	2.66237
0.16	0.755159	1.01859	1.01859	1.01859	5.03322	5.14913
0.8	1.07478	1.09586	0.97995	1.20825	5.16318	4.80843
4	1.33821	1.16611	1.26445	1.2504	4.78736	4.76628
20	3.73365	3.51237	1.82292	1.8756	5.0543	4.92083
100	3.53344	3.68096	3.75121	3.45266	6.13962	5.35987
	APX0005/Sotigalimab
Concentration (nM)	IgG1		IgG2 C131S		iAbaff1
0	0.871067	0.92024	0.986975	0.997512	0.888629	0.909703
0.0064	1.00102	1.19069	0.930777	1.03966	1.24689	1.20474
0.032	0.779745	1.06073	1.02912	1.15206	1.45412	2.57456
0.16	1.04317	0.881604	1.08532	1.04317	3.551	3.23489
0.8	0.804332	0.927265	1.46466	1.54193	3.72311	4.03922
4	1.11693	1.11693	2.59213	2.64481	4.50285	4.29914
20	1.16962	1.12396	3.67745	3.87765	3.76526	3.81092
100	1.01859	1.17313	4.46773	4.29562	2.27953	2.37085
	Davetuzumab
Concentration (nM)	IgG1		IgG2 C131S		iAbaff1
0	0.97995	1.14503	1.05371	0.997512	1.08181	1.31363
0.0064	0.853505	0.997512	0.916728	0.983463	1.28201	1.3909
0.032	1.16962	1.13449	1.46817	1.34172	3.25948	3.33324
0.16	1.26094	1.06073	2.44461	2.557	5.09996	5.22289
0.8	1.05722	1.0783	3.10493	3.27001	5.03673	5.46173
4	0.986975	1.15206	3.27704	3.72311	5.58115	5.61276
20	0.899166	1.14854	3.81092	3.97249	4.8295	5.25099
100	0.899166	0.779745	3.61774	3.58613	3.31919	3.21382
	Giloralimab
Concentration (nM)	IgG1		IgG2 C131S		iAbaff1
0	0.84648	0.779745	0.930777	0.867555	0.944827	0.927265
0.0064	1.40143	0.895653	0.955364	0.793795	1.35577	0.885116
0.032	0.871067	0.955364	0.821894	0.811357	1.08181	1.09937
0.16	0.881604	0.80082	0.730572	0.986975	1.6473	1.6754
0.8	1.22582	0.642763	0.734085	0.930777	4.45719	4.50637
4	0.930777	0.835943	1.41548	1.43656	7.94497	8.21191
20	1.63325	1.55247	2.93283	3.14006	8.4929	8.48939
100	3.16815	3.23489	4.72062	5.40202	8.4367	8.33133
	Iscalimab
Concentration (nM)	IgG1		IgG2 C131S		iAbaff1
0	0.839456	1.34172	0.902678	1.64028	1.12747	0.902678
0.0064	0.748134	0.994	1.29958	1.41197	0.902678	0.962388
0.032	0.986975	1.07478	2.07581	2.22684	0.997512	0.986975
0.16	0.976438	0.86053	3.27704	3.05927	0.934289	0.853505
0.8	0.909703	1.02561	3.31919	3.07683	1.00102	0.983463
4	0.748134	1.06425	2.52188	2.62725	0.997512	1.02912
20	0.821894	0.818381	2.05473	1.96341	0.80082	0.927265
100	0.972926	0.923752	2.77828	3.19274	0.818381	0.958876
Supplementary Figure 9B
	2373
Concentration (nM)	WT		iAbaff1
0	0.777328	0.97166	1.07454	1.01167
0.274348	1.02882	1.14884	1.77757	1.58323
0.823045	1.39462	0.97166	2.84068	2.5206
2.46914	1.29745	1.0974	2.73208	2.46344
7.40741	0.954513	1.35461	3.36652	3.42367
22.2222	0.908788	0.8402	4.26959	4.55537
66.6667	1.04596	0.983091	4.10955	4.16671
200	1.1317	1.05168	4.50965	4.24101
	2459
Concentration (nM)	WT		iAbaff1
0	0.863063	0.834484	1.14884	0.97166
0.274348	0.8402	0.920219	1.04596	1.14313
0.823045	1.18885	1.0231	1.3146	1.36604
2.46914	1.06311	0.891641	1.46892	1.80043
7.40741	0.988807	1.05739	1.87473	1.64039
22.2222	0.857347	0.937366	2.3377	1.91474
66.6667	0.994523	0.828769	2.78352	2.42915
200	0.800191	0.811622	2.68064	3.7266
	2468
Concentration (nM)	WT		iAbaff1
0	0.925935	0.88021	1.0974	1.07454
0.274348	1.04025	1.04596	2.68064	3.17218
0.823045	1.04025	1.07454	2.85211	3.71517
2.46914	1.07454	0.937366	2.8121	3.32079
7.40741	1.09169	0.903072	2.8121	2.48059
22.2222	0.903072	0.857347	1.96047	2.32055
66.6667	0.988807	0.954513	2.00048	1.84044
200	1.14313	1.01739	2.30341	1.67468
	2612
Concentration (nM)	WT		iAbaff1
0	1.10884	0.920219	0.965944	1.08026
0.274348	0.937366	1.17171	2.1205	2.1548
0.823045	1.11455	1.08597	3.08645	3.57228
2.46914	1.03453	0.93165	2.82353	2.65206
7.40741	0.925935	1.03453	3.11503	3.2865
22.2222	0.891641	0.925935	2.58919	3.03501
66.6667	1.20029	0.8402	3.33222	3.12646
200	0.834484	0.903072	3.00643	2.9207
	2883
Concentration (nM)	WT		iAbaff1
0	0.908788	1.06311	1.00595	1.04596
0.274348	1.06883	1.0974	1.36604	1.34889
0.823045	1.02882	1.28602	1.74327	1.88045
2.46914	1.08026	1.04025	3.16075	2.42915
7.40741	1.08026	1.01739	3.68659	2.95499
22.2222	0.994523	1.05739	4.11527	3.68088
66.6667	0.97166	0.954513	4.25816	3.77804
200	0.960229	1.07454	3.40081	3.30936
	2893
Concentration (nM)	WT		iAbaff1
0	1.00024	1.11455	1.10312	1.05168
0.274348	1.01739	0.948797	1.4975	1.44034
0.823045	1.12598	1.00595	1.50322	1.63467
2.46914	1.04596	1.16599	1.81758	1.57752
7.40741	1.29745	0.965944	1.61753	1.46321
22.2222	1.00595	0.994523	1.44034	1.33175
66.6667	1.05168	1.01167	1.43463	1.50893
200	0.977376	1.17171	1.3889	1.28602
Supplementary Figure 9C
	1H5
Concentration (nM)	WT		iAbaff1
0	25.4263	17.9096	14.6175	8.48549
0.137174	24.0982	20.6224	19.5769	14.2266
0.411523	28.888	15.7714	18.6443	3.14467
1.23457	25.5111	26.6744	17.5187	13.3883
3.7037	21.9459	21.1688	13.9911	12.6253
11.1111	22.5817	28.0591	17.8578	16.5768
33.3333	27.8047	23.2316	30.1172	15.9457
100	23.7638	30.023	39.0045	56.4163
	3B8
Concentration (nM)	WT		iAbaff1
0	8.59852	10.7838	10.4071	9.04594
0.137174	18.1216	0.158708	16.1717	-1.71105
0.411523	14.3161	12.9786	16.9488	13.3177
1.23457	7.24683	14.0948	19.5863	12.63
3.7037	-2.21028	8.01923	16.0399	22.0495
11.1111	7.8591	9.9926	37.8694	40.0877
33.3333	9.85602	18.3429	64.5076	64.663
100	1.25607	8.75865	79.1736	79.0135
	4G7
Concentration (nM)	WT		iAbaff1
0	14.6741	9.21078	9.40388	6.63457
0.137174	15.7196	0.639099	7.10083	-0.340522
0.411523	16.751	10.3176	10.3317	4.20906
1.23457	11.5845	13.944	21.6727	17.3633
3.7037	11.0664	8.16523	30.4375	32.9242
11.1111	0.733293	18.8045	30.8284	37.973
33.3333	22.0448	15.9221	36.0515	27.3856
100	5.79624	17.3162	16.2659	24.5598
	4H6
Concentration (nM)	WT		iAbaff1
0	6.82767	18.9882	8.50904	7.54354
0.137174	12.4699	1.14304	11.0052	0.328257
0.411523	11.4055	4.1761	13.864	11.316
1.23457	2.36756	2.59363	23.9286	13.6803
3.7037	10.9581	-2.7048	17.3209	28.0261
11.1111	6.57334	12.0272	24.1265	39.8899
33.3333	16.6898	14.9896	45.8006	42.3813
100	15.1544	10.8874	42.9465	47.2229
	7D1
Concentration (nM)	WT		iAbaff1
0	9.34737	8.01923	-0.849172	2.01905
0.137174	8.26413	-6.89645	8.74452	-4.23546
0.411523	9.08362	-7.02832	3.28125	4.30797
1.23457	7.70367	-4.97959	9.36149	5.16043
3.7037	1.35027	6.10237	12.2015	7.32219
11.1111	8.50904	10.0397	17.5187	26.8487
33.3333	12.9173	7.6189	39.1787	55.7758
100	17.5611	17.1608	59.6566	62.7791
Supplementary Figure 9D
	1B10
Concentration (nM)	WT		iAbaff1
0	2.31576	-2.26209	-5.35637	5.13688
0.137174	14.3302	29.114	28.0497	12.0931
0.411523			-6.29831	14.5092
1.23457	27.9131	25.4923	23.4106	22.1013
3.7037	2.53711	28.2616	23.0903	25.968
11.1111	26.0763	23.3682	24.7905	36.8615
33.3333	26.0622	24.1924	31.2428	25.4122
100	4.03951	6.77586	33.7296	30.5364
	3D5
Concentration (nM)	WT		iAbaff1
0	-4.86185	-21.9393	-24.9629	-19.8435
0.137174	20.1185	-7.15077	22.9679	22.6712
0.411523	10.1669	-11.333	31.1063	25.5488
1.23457	14.2784	15.1874	35.1707	26.8487
3.7037	9.2673	3.80403	51.0519	47.7834
11.1111	7.18561	-12.2326	60.98	58.8983
33.3333	-2.13492	-4.52275	50.84	42.1976
100	-0.38762	4.96262	49.4836	43.8884
	3F11
Concentration (nM)	WT		iAbaff1
0	-18.6566	-9.35963	-8.30465	-15.892
0.137174	9.96434	6.58276	9.48395	-8.33291
0.411523	16.167	14.0712	24.9978	34.761
1.23457	9.23904	-11.4319	68.0022	74.7983
3.7037	-15.3598	9.69118	90.1944	90.0295
11.1111	-6.22296	6.61102	92.601	93.4441
33.3333	14.5516	-1.31072	95.5022	94.3107
100	2.2404	7.10554	95.2149	94.5226
	3H3
Concentration (nM)	WT		iAbaff1
0	-23.2674	-18.374	-27.0729	-35.5551
0.137174	-8.12568	5.20281	22.7135	18.7998
0.411523	-2.33273	10.181	3.30009	27.5787
1.23457	8.89052	-8.14923	19.4403	29.3213
3.7037	7.35516	-1.38608	14.1466	24.8188
11.1111	-11.512	10.8451	23.5943	25.2992
33.3333	-5.30456	14.7871	6.18244	4.70829
100	-11.0457	-2.7048	17.4905	14.4056
	4D9
Concentration (nM)	WT		iAbaff1
0	-36.2333	-34.4295	-28.3728	-27.3272
0.137174	-18.8167	-12.76	-24.5485	-22.0429
0.411523	-9.98131	0.478968	-10.6736	4.69417
1.23457	6.02231	-14.7617	-2.09725	-7.4522
3.7037	0.163417	-3.07687	-29.5643	8.27355
11.1111	5.32998	-14.4744	-19.8953	-16.6738
33.3333	14.9237	-11.7239	47.9812	60.801
100	-0.114456	-2.57764	81.9995	83.3888
	4H10
Concentration (nM)	WT		iAbaff1
0	-21.0021	-32.5079	-32.23	-35.0135
0.137174	0.417742	8.7822	-32.4372	-31.029
0.411523	-7.91846	-10.782	-6.25122	-36.7278
1.23457	10.1103	-11.8699	8.49491	-5.08321
3.7037	8.21232	-23.9786	-11.5073	-20.1779
11.1111	-3.01564	-16.4525	1.34085	-18.6802
33.3333	-20.159	-2.91674	-9.03466	-19.2359
100	-14.1023	-6.15231	4.57171	-5.32811
	5C7
Concentration (nM)	WT		iAbaff1
0	-7.56523	-7.97968	-13.4853	-21.8969
0.137174	4.35036	-17.7712	-10.6313	8.60323
0.411523	6.8418	-21.2281	-7.76775	-1.56976
1.23457	-2.1208	-19.9	-4.48036	13.1905
3.7037	-0.736139	-8.93576	-4.45682	16.8311
11.1111	-12.4822	-8.45066	14.4998	16.4355
33.3333	12.8891	17.4387	18.2864	11.5609
100	9.45098	5.1463	38.444	29.7875
	7G4
Concentration (nM)	WT		iAbaff1
0	14.3821	22.8266	15.0932	22.0966
0.137174	30.6635	28.5677	28.1015	11.5892
0.411523	17.8955	27.07	28.6384	18.0274
1.23457	16.9206	28.2098	26.2034	17.1514
3.7037	22.6335	23.1515	12.8278	10.8922
11.1111	25.7136	2.59363	8.47136	21.668
33.3333	4.45868	5.73501	19.0164	22.0966
100	5.40533	-2.56822	-1.89473	-14.5921
	11H12
Concentration (nM)	WT		iAbaff1
0	4.75068	7.30335	14.4762	-1.81937
0.137174	19.996	17.2644	21.2771	7.64245
0.411523	19.5863	20.5942	20.5235	1.82124
1.23457	1.2702	20.1279	21.8705	-1.89473
3.7037	2.49002	18.1922	23.7826	10.7367
11.1111	-11.4225	20.3069	8.04748	10.3647
33.3333	-2.82725	23.8627	26.2317	8.90936
100	3.14467	-12.7742	2.65957	4.60939
	12A1
Concentration (nM)	WT		iAbaff1
0	-4.51804	10.1998	0.526066	-7.52755
0.137174	12.8985	9.84189	-2.27622	8.6833
0.411523	14.0335	14.4998	1.42091	-2.11609
1.23457	13.9252	12.6112	9.36149	-6.76458
3.7037	3.4979	16.9347	11.8482	6.37553
11.1111	-13.669	10.7179	12.3145	-19.6221
33.3333	18.6396	12.6489	5.84805	15.875
100	5.44301	2.10382	6.62044	3.57325
	13E11
Concentration (nM)	WT		iAbaff1
0	2.71608	8.28768	-10.3863	-12.8731
0.137174	-12.9437	4.76952	8.78691	11.9518
0.411523	9.99731	11.1465	8.44781	0.902843
1.23457	-23.7101	-8.62962	5.16514	15.9174
3.7037	6.73818	0.982908	-22.1512	-12.4351
11.1111	2.97041	4.75539	-4.56514	-5.64837
33.3333	20.7684	18.2346	4.04893	9.71001
100	-4.32494	-0.87743	7.62832	16.2047
	apomab
Concentration (nM)	WT		iAbaff1
0	11.5751	12.6724	12.1826	1.98608
0.137174	12.2533	3.17293	-0.458265	-1.81466
0.411523	16.0305	9.15898	16.9677	13.36
1.23457	5.90927	8.16994	5.06623	3.71454
3.7037	6.10708	14.1277	17.368	5.88101
11.1111	16.7322	23.533	18.1027	15.8185
33.3333	28.6195	29.585	29.5944	23.1515
100	23.9852	29.6133	23.9051	22.0966

## Sheet: Supplementary Figure 10
Supplementary Figure 10A
Concentration (nM)	Giloralimab IgG			Giloralimab iAbaff1			CD40L-Fc
200	3.03437	2.42897	3.10802	10.6748	10.4597	10.5791	5.02881	5.57234	6.17921
66.67	1.6748	1.44059	1.45826	9.0383	9.93683	6.13355	4.89771	4.29378	4.55745
22.22	1.00311	1.13126	1.2329	8.02782	8.03372	8.34894	2.52766	2.87676	2.87529
7.41	1.09149	1.08854	0.891162	7.22062	6.95548	5.20851	2.13142	2.04599	2.26694
2.47	0.818985	0.874959	0.916203	3.98298	3.80917	3.83862	1.4347	1.09444	1.57758
0.82	0.892635	1.13715	1.19902	2.47463	2.53355	2.45548	1.31244	1.19755	1.02373
0.27	0.857283	1.05908	1.01637	1.68069	1.24321	1.09591	1.26236	1.15925	1.04877
0	0.94419	0.919149	0.898527	0.986907	0.954501	1.009	1.0473	1.06792	1.1725
Supplementary Figure 10B
Concentration (nM)	2373 IgG			2373 iAbaff1			4-1BBL-Fc
200	1.32577	1.10457	1.03694	3.6124	3.30526	3.84205	2.36553	2.26409	1.70053
66.67	1.05526	0.873513	0.942549	4.18159	2.50642	3.02489	2.20069	2.76284	1.59909
22.22	1.31591	0.89042	0.828428	2.56136	1.61741	3.11224	2.78538	1.2046	2.06825
7.41	1.21024	0.827019	0.973544	2.28804	2.44584	1.72871	1.86396	1.32295	1.39199
2.47	1.23278	0.874922	1.00454	1.79352	1.67517	1.89778	1.96963	2.53882	2.14574
0.82	1.02426	0.848153	0.996086	1.2046	1.51174	0.943957	1.38071	1.78084	1.37226
0.27	1.02708	0.970726	1.17643	0.963682	1.00595	0.977771	1.17924	1.50751	0.910144
0	0.921415	0.972135	0.863651	1.08766	0.862242	0.910144	0.949593	1.62727	0.805886

## Sheet: Supplementary Figure 12
Supplementary Figure 12A
	MFI
Concentration (nM)	B01	B02	B03	B04	B07	B09	B10	B11	B12	B13	B14	B15	B16	B17	B19	B21	B22	B23	B24	B26	B27	B29	B30	B32	B33	B35	B36	B37	B38	B39	B40	B41	B42	B43	B44	B45	B46	B47	B48	B49	B50	B51	B52	B53	B54	B55	B56	B57	B58
0	7236	7625	8023	7513	7716	7449	7866	7539	7741	7650	7612	7540	7530	7315	7546	7433	7393	7564	7526	7460	7277	7318	7434	7702	7450	8493	7651	7505	7739	7743	7682	7722	7601	7331	7509	7734	7438	7437	7253	7537	9935	7379	7588	7431	7137	7289	8198	7353	6816
0.411523	7768	8095	8320	8287	7794	15545	20499	8494	8760	14389	17292	12434	9109	11190	8582	8112	8877	22103	7948	14323	9401	9243	40801	8520	8341	9168	7926	7718	8944	7880	8731	18301	8258	14981	8207	8225	7898	8708	8664	13750	8021	10773	8092	6786	7453	7924	8085	8327	7603
1.23457	8095	8966	9187	8852	8095	40900	29978	9767	9880	21934	23208	16606	12398	13859	8348	9679	12321	37264	8696	20381	13214	10833	80128	9530	8484	11145	8386	12066	10711	53608	10057	8963	8759	12808	8334	8494	8279	8337	9895	10408	8015	8352	10612	9455	8304	8816	8288	8606	7669
3.7037	8929	8809	10501	9557	8495	54603	39132	10791	11282	28733	28547	23282	15718	17628	9095	14709	15255	44453	9461	31313	15964	11681	109187	11417	9577	8565	8725	20282	13408	78706	11696	9390	9900	37905	9245	8668	9766	9099	11411	10454	9434	8607	8997	11454	8840	14399	8967	8937	8787
11.1111	9710	10327	13455	10496	9731	67779	41994	12407	14769	34047	31323	29200	23610	20598	10333	26412	22018	51616	9857	55349	22712	15474	152362	14554	9842	10305	10421	44212	16437	117793	14929	10771	10893	115319	13789	12095	12111	9572	16407	14334	9960	9726	9714	11209	10889	17204	9530	9314	11857
33.3333	11781	12394	17663	14143	11607	85204	43304	15952	17476	38748	37003	32960	28977	26030	11610	44937	28338	56027	12910	110614	29282	23200	200180	18611	11319	12680	11383	161238	25202	152218	17141	11788	12260	194676	13815	13284	18237	13003	22893	17876	15077	11454	12726	15107	11700	30736	10281	10779	15561
100	15708	20113	30336	16454	16005	103140	51334	21877	24759	48874	45728	48578	33432	31901	17965	85152	34022	68988	17044	167948	33523	26186	296184	22353	15341	16335	15032	303647	50554	258413	30644	14932	15433	327233	19304	19582	29866	16930	35536	22350	18450	14568	14212	19659	14201	37980	11628	16700	26139
300	25586	42382	53617	28588	33494	160477	71619	56406	57635	85702	72647	82954	55354	55760	26223	194184	61377	111091	23297	313892	54287	95624	405000	35275	27736	28646	27794	403000	107201	335676	55465	33353	34539	461000	30144	47479	76634	36403	98957	41155	33751	26270	33010	35526	25354	107692	26342	23500	50407
	MFI
Concentration (nM)	G01	G02	G03	G05	G06	G07	G08	G09	G10	G11	G12	G13	G14	G15	G16	G17	G18	G19	G20	G21	G22	G23	G24	G25	G26	G27	G28	G29	G30	G31	G32	G33	G34	G35	Control
0	7507	7188	7132	10012	7284	7454	7708	7578	8873	7579	7354	9854	7453	7658	7564	8046	10110	7781	7561	7953	7806	7441	7107	6926	7284	7285	10484	7375	7443	7345	7689	7262	7189	11331	7460
0.411523	7532	9984	8010	7669	7543	7773	7513	7775	7921	7977	9067	7864	7796	8248	7982	7885	7832	7592	7595	7437	7507	8849	7498	7506	8590	8165	9422	7850	7456	7670	7680	8893	7647	7667	8057
1.23457	7849	14531	8496	8156	8121	8559	8203	8831	8219	8185	10383	7808	7943	9636	8592	8026	8452	8729	8518	7971	8217	11230	8808	9532	10142	9114	12925	9107	7890	8111	8001	11780	8376	7884	8041
3.7037	8601	14555	9663	9007	8608	8970	8863	9573	8336	9156	15474	8081	8679	12613	8232	8503	9380	9596	8729	8206	8223	19977	9038	10030	12483	11677	20766	11269	8379	10661	8264	17129	11743	8993	8131
11.1111	10791	19017	11140	9753	9112	9593	9569	12787	12051	10569	24677	9551	9524	19229	9322	9325	10675	11274	9728	9850	9033	24699	10351	13834	14511	14855	39562	15292	9490	9325	9483	35145	10668	9925	8792
33.3333	12027	25887	13549	11536	11200	11783	11846	19809	12482	13981	57026	11097	11993	35280	13160	12832	14011	12567	12069	11781	12115	35233	12890	20267	19074	24982	97037	24474	11184	11244	12768	67236	12548	12080	11251
100	15728	35725	19373	18319	17768	18660	17152	37550	15469	22128	95246	17932	18337	74920	17912	20745	21045	17444	24582	16652	23694	58488	17911	44982	29119	35772	189782	44822	19734	15462	17647	135939	19427	18493	20553
300	31487	77899	35606	33999	30988	32807	31758	65820	27313	47011	207980	29106	36200	140463	37707	27825	39087	29089	47544	24946	29492	103265	32358	78773	49024	71149	319708	79211	33096	30488	38662	266484	36305	33778	33458
Supplementary Figure 12B
	STAT5-luc(fold)
Concentration (nM)	B01	B02	B03	B04	B07	B09	B10	B11	B12	B13	B14	B15	B16	B17	B19	B21	B22	B23	B24	B26	B27	B29	B30	B32	B33	B35	B36	B37	B38	B39	B40	B41	B42	B43	B44	B45	B46	B47	B48	B49	B50	B51	B52	B53	B54	B55	B56	B57	B58
0	0.810651	0.962525	0.790927	0.790927	0.765286	0.773176	0.712032	0.710059	0.934911	0.806706	0.836292	0.327416	0.696252	0.77712	0.873767	0.74359	0.889546	0.921105	0.936884	0.802761	0.729783	0.865878	0.733728	0.674556	0.907298	1.05128	0.891519	0.962525	0.887574	0.86785	0.854043	0.710059	1.04339	1.04339	0.925049	0.893491	0.846154	0.771203	0.846154	0.887574	1.00197	0.978304	0.934911	0.90927	0.885602	0.854043	0.852071	0.871795	0.905325
0.0064	0.767258	0.911243	0.773176	0.838264	0.757396	0.769231	0.796844	0.680473	0.700197	0.86785	0.773176	0.349112	0.646943	0.74359	0.832347	0.737673	1.08481	0.810651	0.814596	0.842209	0.692308	0.907298	0.719921	0.70217	0.881657	1	0.942801	0.936884	0.863905	0.83432	0.771203	0.672584	0.899408	0.899408	0.925049	0.763314	0.865878	0.940828	0.846154	0.769231	0.964497	1.0355	0.81854	0.840237	0.698225	0.865878	0.757396	0.806706	1.0355
0.032	0.806706	0.90927	0.824458	0.781065	0.783037	0.721893	0.773176	0.739645	0.83432	0.822485	0.822485	0.382643	0.788955	0.753452	0.822485	0.74359	0.932939	0.883629	0.883629	0.899408	0.706114	0.90927	0.625247	0.617357	0.82643	0.899408	0.915187	0.885602	0.790927	0.755424	0.66075	0.729783	0.832347	0.952663	0.976331	0.838264	0.759369	0.893491	0.69428	0.830375	0.859961	0.972387	0.905325	0.82643	0.757396	0.790927	0.832347	0.804734	0.863905
0.16	0.794872	1.0217	1.0572	1.06312	0.814596	0.751479	0.676529	0.840237	1.06509	0.881657	0.846154	0.376726	0.828402	0.749507	0.863905	0.838264	0.984221	0.830375	0.964497	0.974359	0.715976	0.95858	0.788955	0.7357	1.05523	1.0217	1.07495	1.08679	0.798817	0.710059	0.820513	0.796844	1.15779	1.12623	1.09862	1.06903	0.731755	0.903353	0.887574	0.751479	1.2426	1.22682	1.17949	1.04734	0.869822	0.775148	0.962525	0.82643	1.14793
0.8	1.52663	1.47732	1.80868	1.89546	1.03353	0.779093	0.715976	1.38659	1.62525	0.95069	0.95858	0.668639	1.06509	1.14201	1.4714	1.45168	1.35503	0.95069	1.77515	1.60552	1.0789	1.15582	0.804734	1.31361	1.60355	1.71992	1.8856	1.86982	1.19329	0.927022	1.30966	1.24063	1.79487	1.80079	1.97041	1.81065	1.43393	1.07692	1.32347	1.15385	1.85799	1.67456	1.77318	1.6785	1.24458	1.18935	1.59369	1.38067	1.42406
4	2.44576	2.33136	2.65089	2.92899	1.71992	1.02564	0.923077	2.1499	2.66864	2.05128	1.91519	0.87574	1.85602	2.06509	2.08876	2.08481	2.66272	1.00592	2.80671	2.82249	2.03156	2.16765	0.765286	2.0789	2.73373	3.00592	2.68639	2.91519	1.82051	1.43393	2.13018	2.01578	2.87377	2.87574	2.80671	2.86391	2.03748	1.94675	2.1716	1.86391	2.99408	2.8856	2.85799	2.52465	2.14004	2.26036	2.03156	2.04931	2.48718
20	2.58777	2.80671	3.25838	3.29586	1.8856	2.04931	1.84418	2.3925	3.00789	3.0572	2.84813	1.32544	2.28797	2.46351	2.36489	2.50296	3.20513	1.88757	3.36292	3.39448	2.20513	2.37081	0.940828	2.59172	3.35503	3.25838	3.17949	3.59961	2.23471	2.40631	2.54438	2.30966	3.15187	3.36292	3.55819	3.48718	2.28008	2.16963	2.50099	2.51282	3.05325	3.31558	3.28205	3.18146	2.34517	2.39645	2.46943	2.41617	2.89941
100	2.78895	2.91716	3.25049	3.14201	2.25049	2.35306	2.63511	2.56016	3.07495	2.97239	3.48521	1.35897	2.2998	2.44379	2.40631	2.38659	3.41815	2.95266	3.50099	3.32742	2.36884	2.63905	1.66469	2.55819	3.45759	3.54241	3.7929	3.25838	2.37278	2.58185	2.72978	2.39842	3.36292	3.63708	3.66075	3.3215	2.45759	2.42604	2.80473	2.84024	3.67258	3.60552	3.63905	3.15385	2.39645	2.714	2.76529	2.70809	2.91124
	STAT5-luc(fold)
Concentration (nM)	G01	G02	G03	G05	G06	G07	G08	G09	G10	G11	G12	G13	G14	G15	G16	G17	G18	G19	G20	G21	G22	G23	G24	G25	G26	G27	G28	G29	G30	G31	G32	G33	G34	G35	Control
0	0.978304	0.891519	0.856016	1.12229	0.970414	0.978304	1.01578	0.978304	0.998028	0.95858	0.840237	1.08087	0.976331	1.05325	1.04536	0.893491	0.846154	0.940828	0.850099	1.12821	1.00197	0.934911	1.04931	0.968442	0.927022	1.00986	0.885602	1.05325	1.0355	1.09073	1.08679	0.940828	0.946746	0.812623	1
0.0064	0.925049	0.808678	0.848126	1.0572	0.956608	0.974359	1.04339	0.986193	0.936884	0.911243	0.814596	1.01972	0.952663	1.02564	1.06903	0.81854	0.915187	0.822485	0.86785	1.08481	1.02367	0.87574	0.919132	0.968442	0.938856	0.932939	0.812623	1.07101	0.972387	1.04142	1.08876	0.850099	0.940828	0.948718	0.936884
0.032	0.869822	0.788955	0.857988	1.08087	0.940828	0.942801	1.04536	0.879684	0.901381	0.832347	0.861933	1.06114	1.0217	1.08481	1.01578	0.792899	0.806706	0.763314	0.781065	1.10454	1.01183	0.942801	0.994083	0.934911	0.942801	0.952663	0.901381	1.05325	1.08087	1.14793	1.04931	0.729783	0.838264	0.824458	0.925049
0.16	0.968442	0.808678	0.617357	1.16963	1.2288	1.22091	1.22288	0.968442	0.938856	0.854043	1	1.16174	1.15779	1.1499	0.700197	0.879684	0.712032	0.854043	0.90927	1.17751	1.19329	1.13018	1.08087	0.850099	0.877712	0.934911	0.806706	1.09665	1.26627	1.15779	1.17554	0.895464	0.921105	0.974359	0.976331
0.8	1.16174	0.806706	1.26036	1.87179	2.06706	1.90533	1.86785	1.55227	1.54832	1.33531	1.5286	1.77515	1.8856	1.82051	2.10059	1.34517	0.889546	1.20316	1.45759	1.81065	1.99014	1.63708	1.68836	1.03156	1.16174	1.22682	0.90927	1.37081	1.96647	1.87179	2.02761	1.57988	1.0355	1.4142	1.40631
4	2.16174	0.74359	1.80671	3.03945	3.03353	2.89546	2.99211	2.43195	2.3215	2.05523	2.10848	3.13018	3.13412	2.72189	2.95266	2.33925	1.8856	2.26824	2.04536	3.06114	2.92899	2.72387	2.76529	1.81854	1.98028	1.93886	1.51677	2.67258	3.1144	3.14793	2.91913	2.23077	1.69034	2.27811	2.0789
20	2.47929	1.08284	2.14793	3.43393	3.61341	3.51479	3.63708	2.50099	2.62525	2.28797	2.28205	3.31953	3.40631	3.40631	3.31755	2.6075	2.44181	2.35503	2.42998	3.30966	3.23274	3.28008	3.05523	2.1716	2.28402	2.26824	2.00789	3.357	3.36095	3.74951	3.38264	2.51282	2.47929	2.64497	2.6785
100	2.55424	1.72978	2.30375	3.49507	3.44181	3.57988	3.69625	2.46943	2.62525	2.62327	2.37673	3.32347	3.59369	3.45168	3.2643	2.57791	2.68047	2.68047	2.36095	3.2071	3.5641	3.36489	3.41223	2.43195	2.41223	2.68047	2.43393	3.59566	3.41026	3.47929	3.643	2.67258	2.68639	2.62327	2.62327
[truncated: 13 more columns]
